# Supplementary material for: Research on Establishing Corneal Edema after Phacoemulsification Prediction Model Based on Variable Selection with Copula Entropy
Source: J Clin Med. 2023 Feb 6;12(4):1290. doi: 10.3390/jcm12041290 (PMC9963919; doi:10.3390/jcm12041290)
Supplement: Supplementary file 1 [file jcm-12-01290-s001.zip]

Archive with 3 entries (3 files):
- Supplementary Figure 1.tif
- Supplementary Figure 2.tif
- Supplementary Table S1.pdf
